# Supplementary material for: Inflammatory Markers as Predictors of Diabetic Nephropathy in Type 2 Diabetes Mellitus: A Systematic Review and Meta-Analysis
Source: Medicina (Kaunas). 2025 Jan 25;61(2):216. doi: 10.3390/medicina61020216 (PMC11857583; doi:10.3390/medicina61020216)
Supplement: Supplementary file 1 [file medicina-61-00216-s001.zip]

Archive with 1 entries (1 files):
- medicina-3417359-supplementary.pdf
